# Supplementary material for: Expanding the Clinical Spectrum of CEP290 Variants: A Case Report on Non-Syndromic Retinal Dystrophy with a Mild Phenotype
Source: Genes (Basel). 2024 Dec 9;15(12):1584. doi: 10.3390/genes15121584 (PMC11675463; doi:10.3390/genes15121584)
Supplement: Supplementary file 1 [file genes-15-01584-s001.zip]

Archive with 1 entries (1 files):
- genes-3308832-supplementary.pdf
